# Supplementary material for: MEMS Smart Glass with Larger Angular Tuning Range and 2D Actuation
Source: Micromachines (Basel). 2024 Dec 31;16(1):56. doi: 10.3390/mi16010056 (PMC11767687; doi:10.3390/mi16010056)
Supplement: Supplementary file 1 [file micromachines-16-00056-s001.zip]

Archive with 1 entries (1 files):
- micromachines-3372582-supplementary.pdf
